# Supplementary material for: Targeting WDxR motif reprograms immune microenvironment and inhibits hepatocellular carcinoma progression
Source: EMBO Mol Med. 2023 Mar 22;15(5):e15924. doi: 10.15252/emmm.202215924 (PMC10165360; doi:10.15252/emmm.202215924)
Supplement: Supplementary file 2 — Source Data for Appendix [file EMMM-15-e15924-s004.zip]

Archive with 16 entries (16 files):
- Supporting S1/FS1A and C and D.pdf
- Supporting S1/FS1Aii.xlsx
- Supporting S1/FS1B.xlsx
- Supporting S1/FS1C.xlsx
- Supporting S1/FS1D.xlsx
- Supporting S1/FS1E.xlsx
- Supporting S1/FS1F.xlsx
- Supporting S1/FS1G.xlsx
- Supporting S2/FS2.pdf
- Supporting S3/case1 pp65.tif
- Supporting S3/case1 UVRAG.tif
- Supporting S3/case1 WDR6.tif
- Supporting S3/case5 pp65.tif
- Supporting S3/case5 UVRAG.tif
- Supporting S3/case5 WDR6.tif
- Supporting S3/FS3B.xlsx
