# Supplementary material for: Targeting WDxR motif reprograms immune microenvironment and inhibits hepatocellular carcinoma progression
Source: EMBO Mol Med. 2023 Mar 22;15(5):e15924. doi: 10.15252/emmm.202215924 (PMC10165360; doi:10.15252/emmm.202215924)
Supplement: Supplementary file 2 — Source Data for Appendix [file EMMM-15-e15924-s004.zip › Supporting S1/FS1Aii.xlsx]

## Sheet: Sheet1
Aii
Left panel
Invasive cells per field
MHCC-97L		Hep3B
Vector	WDR6	Vector	WDR6
30	32	32	32
34	29	36	34
26	26	28	29
Right panel
	cell number
Days	Vector			WDR6
1	0			0
3	42	48	33	41	44	36
5	102	115	91	98	101	88
7	220	241	211	210	226	198
