# Supplementary material for: Targeting WDxR motif reprograms immune microenvironment and inhibits hepatocellular carcinoma progression
Source: EMBO Mol Med. 2023 Mar 22;15(5):e15924. doi: 10.15252/emmm.202215924 (PMC10165360; doi:10.15252/emmm.202215924)
Supplement: Supplementary file 2 — Source Data for Appendix [file EMMM-15-e15924-s004.zip › Supporting S1/FS1B.xlsx]

## Sheet: Sheet1
B
	tumor size (mm3)
week	vector						WDR6
0	0						0
1	111	133	188	145	129	168	122	155	211	135	189	194
2	255	288	333	305	279	291	299	322	410	315	356	387
3	448	596	664	496	524	631	555	611	711	745	679	642
4	855	899	1056	902	945	1011	955	1111	1201	1156	985	1174
