# Supplementary material for: Targeting WDxR motif reprograms immune microenvironment and inhibits hepatocellular carcinoma progression
Source: EMBO Mol Med. 2023 Mar 22;15(5):e15924. doi: 10.15252/emmm.202215924 (PMC10165360; doi:10.15252/emmm.202215924)
Supplement: Supplementary file 2 — Source Data for Appendix [file EMMM-15-e15924-s004.zip › Supporting S1/FS1C.xlsx]

## Sheet: Sheet1
C	Cell growth rate
Days	shControl			shWDR6-#1			shWDR6-#2
0	0			0			0
1	0.11	0.33	0.36	0.11	0.18	0.29	0.12	0.26	0.18
2	0.56	0.61	0.49	0.49	0.51	0.39	0.38	0.45	0.55
3	0.78	0.88	0.91	0.69	0.77	0.92	0.84	0.67	0.92
4	1.15	1.26	1.38	1.11	1.21	1.02	1.25	1.11	1.05
5	1.77	1.81	1.69	1.55	1.61	1.79	1.53	1.69	1.71
