# Supplementary material for: Targeting WDxR motif reprograms immune microenvironment and inhibits hepatocellular carcinoma progression
Source: EMBO Mol Med. 2023 Mar 22;15(5):e15924. doi: 10.15252/emmm.202215924 (PMC10165360; doi:10.15252/emmm.202215924)
Supplement: Supplementary file 2 — Source Data for Appendix [file EMMM-15-e15924-s004.zip › Supporting S1/FS1D.xlsx]

## Sheet: Sheet1
D	Cell growth rate
Days	Vector			WDR6
0	0			0
1	0.11	0.22	0.3	0.11	0.16	0.23
2	0.35	0.41	0.55	0.3	0.36	0.45
3	0.59	0.55	0.71	0.48	0.59	0.69
4	0.88	0.92	1.22	0.78	0.92	1.09
5	1.36	1.55	1.66	1.25	1.44	1.69
