# Supplementary material for: Targeting WDxR motif reprograms immune microenvironment and inhibits hepatocellular carcinoma progression
Source: EMBO Mol Med. 2023 Mar 22;15(5):e15924. doi: 10.15252/emmm.202215924 (PMC10165360; doi:10.15252/emmm.202215924)
Supplement: Supplementary file 2 — Source Data for Appendix [file EMMM-15-e15924-s004.zip › Supporting S1/FS1E.xlsx]

## Sheet: Sheet1
E
Left panel
Relative expression level
IL6			IL10			IL1b			TNFa
shControl	shWDR6-#1	shWDR6-#2	shControl	shWDR6-#1	shWDR6-#2	shControl	shWDR6-#1	shWDR6-#2	shControl	shWDR6-#1	shWDR6-#2
0.8	1.12	1.05	1.01	1.04	1.05	1	1.08	1.11	1.1	0.24	0.42
1.05	1.05	1.15	1.15	0.98	1.1	1.03	0.98	1.02	0.97	0.33	0.39
0.9	0.82	0.95	0.92	0.82	0.98	0.97	0.82	0.95	0.79	0.18	0.34
Right panel
Relative expression level
IL6		IL10		IL1b		TNFa
Vector	WDR6	Vector	WDR6	Vector	WDR6	Vector	WDR6
1.02	1.01	1.01	1.6	1.01	1.11	1.01	3
1.28	1.41	1.21	1.09	1.08	1.03	1.44	3.66
0.87	0.74	0.89	1.24	0.91	0.85	0.88	2.51
