# Supplementary material for: Targeting WDxR motif reprograms immune microenvironment and inhibits hepatocellular carcinoma progression
Source: EMBO Mol Med. 2023 Mar 22;15(5):e15924. doi: 10.15252/emmm.202215924 (PMC10165360; doi:10.15252/emmm.202215924)
Supplement: Supplementary file 2 — Source Data for Appendix [file EMMM-15-e15924-s004.zip › Supporting S1/FS1F.xlsx]

## Sheet: Sheet1
F
Left panel
pg TNFα/mg protein
shControl	shWDR6-#1	shWDR6-#2
3.01	1.85	1.98
3.41	1.54	2.21
2.65	1.21	1.74
Right panel
pg TNFα/mg protein
Vector	WDR6
3.11	5.14
3.56	5.61
2.75	4.55
