# Supplementary material for: Targeting WDxR motif reprograms immune microenvironment and inhibits hepatocellular carcinoma progression
Source: EMBO Mol Med. 2023 Mar 22;15(5):e15924. doi: 10.15252/emmm.202215924 (PMC10165360; doi:10.15252/emmm.202215924)
Supplement: Supplementary file 2 — Source Data for Appendix [file EMMM-15-e15924-s004.zip › Supporting S1/FS1G.xlsx]

## Sheet: Sheet1
G
MDSC migration fold change
WDR6 OV	-	+	+	-
TNFa	-	-	-	+
TNFa ab	-	-	+	-
	0.98	2.75	1.7	2.81
	0.95	2.7	2.15	3.33
	0.6	2.45	1.86	2.95
	1.6	3.01	1.96	3.15
