# Supplementary material for: Targeting WDxR motif reprograms immune microenvironment and inhibits hepatocellular carcinoma progression
Source: EMBO Mol Med. 2023 Mar 22;15(5):e15924. doi: 10.15252/emmm.202215924 (PMC10165360; doi:10.15252/emmm.202215924)
Supplement: Supplementary file 2 — Source Data for Appendix [file EMMM-15-e15924-s004.zip › Supporting S3/FS3B.xlsx]

## Sheet: Sheet1
Relative WDR6 mRNA level	H-score of UVRAG	H-score of p-p65
0.125	7.368	0.54
0.154	7.008	0.336
0.169	5.562	0.203
0.258	4.155	1.123
0.269	6.036	0.345
0.284	3.423	0.102
0.396	3.066	0.598
0.425	4.074	0.843
0.547	7.985	2.012
0.665	2.955	1.023
0.687	3.345	0.632
0.695	3.705	1.586
0.745	6.189	0.332
0.774	7.068	0.875
1.023	1.374	1.689
1.125	2.568	0.654
1.325	2.562	0.203
1.369	5.961	0.888
1.389	7.752	1.369
1.428	7.245	1.448
1.489	4.974	0.521
1.596	3.675	0.674
1.685	4.455	1.546
1.698	7.107	0.103
1.741	2.535	0.504
1.758	2.904	1.365
1.784	6.675	1.112
1.795	3.744	0.845
2.236	4.788	1.256
2.658	4.644	0.743
2.798	2.067	0.412
2.965	4.008	0.321
3.258	5.244	1.059
3.269	4.155	1.178
3.325	1.086	0.843
3.345	4.455	0.238
3.698	4.974	1.666
3.985	4.941	0.888
4.111	5.274	1.215
4.214	5.574	0.555
4.365	3.009	0.222
4.389	2.994	1.987
4.445	1.644	1.321
4.521	0.996	0.654
4.644	2.085	0.987
4.658	2.694	0.258
4.788	1.455	1.542
4.854	4.998	1.328
4.987	5.664	0.421
5.121	5.331	0.465
5.245	5.97	1.147
5.325	6.666	1.396
5.548	3.666	0.336
5.589	3.999	0.495
5.628	2.997	0.821
5.647	2.664	0.65
5.684	5.568	2.01
5.701	1.998	1.98
5.724	1.575	1.55
5.768	3.642	0.81
5.848	3.807	0.72
5.905	5.055	1.48
6.025	1.263	1.52
6.352	2.628	1.24
6.325	3.336	0.74
6.365	1.701	0.88
6.454	2.874	2.32
6.484	0.708	1.95
6.494	4.755	1.32
6.515	5.334	2.89
6.528	1.437	2.69
6.574	1.974	1.55
6.598	4.785	1.32
6.614	2.094	1.658
6.654	5.238	0.49
6.667	1.572	0.85
6.687	5.595	1.65
6.698	3.804	2.13
6.745	0.465	1.11
6.785	0.423	1.02
6.795	3.084	0.88
6.848	0.357	2.53
6.859	3.744	2.01
6.869	3.708	2.36
6.925	0.27	1.99
6.958	1.995	0.66
6.969	0.684	1.79
6.989	4.575	1.88
7.012	1.488	2.15
7.257	3.975	2.49
7.248	1.455	1.98
7.578	4.974	1.55
7.689	4.572	0.85
7.748	2.652	0.95
7.785	4.092	0.35
7.8484	3.774	1.58
7.898	5.862	1.48
7.952	6.036	1.38
8.121	1.686	2.56
8.158	3.387	0.75
8.325	3.345	1.06
8.585	0.24	1.852
8.685	3.306	1.458
8.787	3.174	0.821
8.885	3.735	0.958
8.989	0.27	1.103
9.025	0.963	2.77
9.258	2.004	2.55
9.695	0.336	2.125
9.789	1.023	2.88
