# Supplementary material for: Targeting WDxR motif reprograms immune microenvironment and inhibits hepatocellular carcinoma progression
Source: EMBO Mol Med. 2023 Mar 22;15(5):e15924. doi: 10.15252/emmm.202215924 (PMC10165360; doi:10.15252/emmm.202215924)
Supplement: Supplementary file 3 — Source Data for Figure 1 [file EMMM-15-e15924-s001.zip]

Archive with 8 entries (7 files):
- Fig1/
- __MACOSX/._Fig1
- Fig1/Fig1B.pdf
- __MACOSX/Fig1/._Fig1B.pdf
- Fig1/Low WDR6.tif
- __MACOSX/Fig1/._Low WDR6.tif
- Fig1/High WDR6.tif
- __MACOSX/Fig1/._High WDR6.tif
