# Supplementary material for: Targeting WDxR motif reprograms immune microenvironment and inhibits hepatocellular carcinoma progression
Source: EMBO Mol Med. 2023 Mar 22;15(5):e15924. doi: 10.15252/emmm.202215924 (PMC10165360; doi:10.15252/emmm.202215924)
Supplement: Supplementary file 4 — Source Data for Figure 2 [file EMMM-15-e15924-s008.zip]

Archive with 14 entries (13 files):
- Fig2/
- __MACOSX/._Fig2
- Fig2/shControl lung.jpg
- __MACOSX/Fig2/._shControl lung.jpg
- Fig2/shControl liver.tif
- __MACOSX/Fig2/._shControl liver.tif
- Fig2/shWDR6 lung.jpg
- __MACOSX/Fig2/._shWDR6 lung.jpg
- Fig2/shWDR6 liver.tif
- __MACOSX/Fig2/._shWDR6 liver.tif
- Fig2/Fig2C.jpg
- __MACOSX/Fig2/._Fig2C.jpg
- Fig2/Fig2A.pdf
- __MACOSX/Fig2/._Fig2A.pdf
