# Supplementary material for: Targeting WDxR motif reprograms immune microenvironment and inhibits hepatocellular carcinoma progression
Source: EMBO Mol Med. 2023 Mar 22;15(5):e15924. doi: 10.15252/emmm.202215924 (PMC10165360; doi:10.15252/emmm.202215924)
Supplement: Supplementary file 5 — Source Data for Figure 5 [file EMMM-15-e15924-s007.zip]

Archive with 6 entries (5 files):
- Fig5/
- __MACOSX/._Fig5
- Fig5/Fig5C and D.pdf
- __MACOSX/Fig5/._Fig5C and D.pdf
- Fig5/Fig5B.pdf
- __MACOSX/Fig5/._Fig5B.pdf
