# Supplementary material for: Targeting WDxR motif reprograms immune microenvironment and inhibits hepatocellular carcinoma progression
Source: EMBO Mol Med. 2023 Mar 22;15(5):e15924. doi: 10.15252/emmm.202215924 (PMC10165360; doi:10.15252/emmm.202215924)
Supplement: Supplementary file 6 — Source Data for Figure 6 [file EMMM-15-e15924-s009.zip]

Archive with 6 entries (5 files):
- Fig6/
- __MACOSX/._Fig6
- Fig6/Fig6Eii.pdf
- __MACOSX/Fig6/._Fig6Eii.pdf
- Fig6/Fig6C and D.pdf
- __MACOSX/Fig6/._Fig6C and D.pdf
