# Supplementary material for: Targeting WDxR motif reprograms immune microenvironment and inhibits hepatocellular carcinoma progression
Source: EMBO Mol Med. 2023 Mar 22;15(5):e15924. doi: 10.15252/emmm.202215924 (PMC10165360; doi:10.15252/emmm.202215924)
Supplement: Supplementary file 7 — Source Data for Figure 7 [file EMMM-15-e15924-s002.zip]

Archive with 4 entries (3 files):
- Fig7/
- __MACOSX/._Fig7
- Fig7/Fig7.pdf
- __MACOSX/Fig7/._Fig7.pdf
