# Supplementary material for: Targeting WDxR motif reprograms immune microenvironment and inhibits hepatocellular carcinoma progression
Source: EMBO Mol Med. 2023 Mar 22;15(5):e15924. doi: 10.15252/emmm.202215924 (PMC10165360; doi:10.15252/emmm.202215924)
Supplement: Supplementary file 8 — Source Data for Figure 8 [file EMMM-15-e15924-s005.zip]

Archive with 24 entries (23 files):
- Fig8/
- __MACOSX/._Fig8
- Fig8/pep2 lung.tif
- __MACOSX/Fig8/._pep2 lung.tif
- Fig8/pep2 PDL1 liver.tif
- __MACOSX/Fig8/._pep2 PDL1 liver.tif
- Fig8/pep2 WDxR PLA.tif
- __MACOSX/Fig8/._pep2 WDxR PLA.tif
- Fig8/pep2 liver.tif
- __MACOSX/Fig8/._pep2 liver.tif
- Fig8/PDL1 liver.tif
- __MACOSX/Fig8/._PDL1 liver.tif
- Fig8/vehicle lung.tif
- __MACOSX/Fig8/._vehicle lung.tif
- Fig8/Vehicle liver.tif
- __MACOSX/Fig8/._Vehicle liver.tif
- Fig8/PDL1 lung.tif
- __MACOSX/Fig8/._PDL1 lung.tif
- Fig8/Fig8A.pdf
- __MACOSX/Fig8/._Fig8A.pdf
- Fig8/pep2 PDL1 lung.tif
- __MACOSX/Fig8/._pep2 PDL1 lung.tif
- Fig8/pep2 control PLA.tif
- __MACOSX/Fig8/._pep2 control PLA.tif
